# Supplementary material for: Characterization of two closely related citrus cultivars using UPLC-ESI-MS/MS-based widely targeted metabolomics
Source: PLoS One. 2021 Jul 20;16(7):e0254759. doi: 10.1371/journal.pone.0254759 (PMC8291699; doi:10.1371/journal.pone.0254759)
Supplement: S1 Table — (XLSX) [file pone.0254759.s001.xlsx]

## Sheet: Sheet1
Index	Q1 (Da)	Q3 (Da)	Molecular Weight (Da)	Ionization model	Formula	Compounds	Class I	Class II	CAS	Level
pmb0484	104.1	60.1	103.091	[M+H]+	C5H13NO	Choline	Alkaloids	Alkaloids	62-49-7	B
MA10014775	109.03	81.03	110.037	[M-H]-	C6H6O2	Hydroquinone	Phenolic acids	Phenolic acids	123-31-9	A
pmb1096	118.07	91	117.058	[M+H]+	C8H7N	Indole	Alkaloids	Plumerane	120-72-9	B
mws0191	118.09	59	117.079	[M+H]+	C5H11NO2	Betaine	Alkaloids	Alkaloids	107-43-7	A
Lmbp000728	121.06	77.04	120.058	[M+H]+	C8H8O	(S)-2-Phenyloxirane	Others	Others	20780-54-5	A
mws0491	122.1	105	121.089	[M+H]+	C8H11N	Phenethylamine	Others	Others	64-04-0	B
pme0241	123.04	79	122.037	[M+H]+	C7H6O2	Benzoic acid*	Phenolic acids	Phenolic acids	65-85-0	B
mws0628	121.03	92	122.037	[M-H]-	C7H6O2	4-Hydroxybenzaldehyde*	Phenolic acids	Phenolic acids	123-08-0	A
ML10179289	105.07	77.04	122.073	[M+H-H2O]+	C8H10O	2-Phenylethanol	Phenolic acids	Phenolic acids	60-12-8	B
mws0982	126.1	68	125.095	[M+H]+	C6H11N3	1-Methylhistamine	Others	Others	501-75-7	B
NK10264324	127.04	81.03	126.032	[M+H]+	C6H6O3	1,3,5-Benzenetriol	Phenolic acids	Phenolic acids	108-73-6	A
pme2693	131.12	114.09	130.111	[M+H]+	C6H14N2O	N-Acetylputrescine	Alkaloids	Phenolamine	18233-70-0	B
pmb0501	131.13	114.1	130.122	[M+H]+	C5H14N4	Agmatine	Alkaloids	Phenolamine	306-60-5	B
ML10197929	130.09	88.04	131.069	[M-H]-	C4H9N3O2	Creatine	Others	Others	57-00-1	B
mws5028	136.04	80.06	135.032	[M+H]+	C7H5NO2	2-Benzoxazolinone	Others	Others	59-49-4	B
pmb0374	136.06	118.9	135.054	[M+H]+	C5H5N5	2-Aminopurine	Alkaloids	Alkaloids	452-06-2	A
HJKP000649	136.07	91.05	135.068	[M+H]+	C8H9NO	N-benzylformamide*	Alkaloids	Alkaloids	6343-54-0	A
Lmbp000659	136.08	91.05	135.068	[M+H]+	C8H9NO	2-Phenylacetamide*	Alkaloids	Alkaloids	103-81-1	B
pme2268	138.05	94.07	137.048	[M+H]+	C7H7NO2	Trigonelline*	Alkaloids	Alkaloids	535-83-1	A
mws0146	138.05	78	137.048	[M+H]+	C7H7NO2	Nicotinic Acid Methyl Ester(Methyl Nicotinate)*	Alkaloids	Alkaloids	93-60-7	B
Lmgn001670	137.03	108.02	138.032	[M-H]-	C7H6O3	Salicylic acid*	Phenolic acids	Phenolic acids	69-72-7	A
mws0749	137.02	93	138.032	[M-H]-	C7H6O3	4-Hydroxybenzoic acid*	Phenolic acids	Phenolic acids	99-96-7	A
Lmbn001981	137.02	93.03	138.032	[M-H]-	C7H6O3	2,5-Dihydroxybenzaldehyde*	Phenolic acids	Phenolic acids	1194-98-5	A
Hmgn001653	137.02	93.04	138.032	[M-H]-	C7H6O3	Protocatechuic aldehyde*	Phenolic acids	Phenolic acids	139-85-5	A
mws2368	137.06	119.05	138.068	[M-H]-	C8H10O2	Tyrosol	Phenolic acids	Phenolic acids	501-94-0	B
pmb0764	144.05	113.2	143.04	[M+H]+	C6H9NOS	4-Methyl-5-thiazoleethanol	Others	Others	137-00-8	B
pmp000966	144.1	84.1	143.095	[M+H]+	C7H13NO2	Stachydrine	Alkaloids	Pyrrole alkaloids	471-87-4	A
MA10074217	144.05	115.04	145.053	[M-H]-	C9H7NO	4-Hydroxyquinoline*	Alkaloids	Quinoline alkaloids	611-36-9	B
mws0103	146.06	91	145.053	[M+H]+	C9H7NO	Indole-3-carboxaldehyde*	Alkaloids	Plumerane	487-89-8	B
pmp001285	149.02	65.04	148.016	[M+H]+	C8H4O3	Phthalic anhydride	Phenolic acids	Phenolic acids	85-44-9	A
ML10171848	147.03	85.03	148.037	[M-H]-	C5H8O5	D-Arabinono-1,4-lactone	Others	Others	2782-09-4	B
mws2213	147.05	77.01	148.052	[M-H]-	C9H8O2	Cinnamic acid*	Phenolic acids	Phenolic acids	140-10-3	A
pme2987	147.05	119	148.052	[M-H]-	C9H8O2	3,4-Dihydrocoumarin*	Lignans and Coumarins	Coumarins	119-84-6	B
mws0921	149.06	131	150.068	[M-H]-	C9H10O2	p-Coumaryl alcohol	Phenolic acids	Phenolic acids	3690-05-9	B
mws1646	149.1	107.05	150.104	[M-H]-	C10H14O	Carvacrol	Phenolic acids	Phenolic acids	499-75-2	A
mws0458	151.04	136	152.047	[M-H]-	C8H8O3	Vanillin*	Phenolic acids	Phenolic acids	121-33-5	B
mws0182	151.04	106.9	152.047	[M-H]-	C8H8O3	p-Hydroxyphenyl acetic acid*	Phenolic acids	Phenolic acids	156-38-7	B
mws0444	152.04	108	153.043	[M-H]-	C7H7NO3	3-Aminosalicylic acid	Phenolic acids	Phenolic acids	570-23-0	B
mws0183	153.02	109.03	154.027	[M-H]-	C7H6O4	3,4-Dihydroxybenzoic acid (Protocatechuic acid)*	Phenolic acids	Phenolic acids	99-50-3	A
mws0180	153.02	109.03	154.027	[M-H]-	C7H6O4	2,5-Dihydroxybenzoic acid*	Phenolic acids	Phenolic acids	490-79-9	A
mws0005	161.11	144	160.1	[M+H]+	C10H12N2	Tryptamine	Alkaloids	Plumerane	61-54-1	B
NK10246260	162.06	116.05	161.048	[M+H]+	C9H7NO2	2,4-Dihydroxyquinoline	Alkaloids	Quinoline alkaloids	86-95-3	B
mws1346	162.08	98	161.069	[M+H]+	C6H11NO4	DL-2-Aminoadipic acid	Alkaloids	Alkaloids	542-32-5	B
pmf0440	163.08	91.1	162.068	[M+H]+	C10H10O2	4-MethoxycinnaMaldehyde	Phenolic acids	Phenolic acids	1963-36-6	B
Lmbn002648	163.04	119.05	164.047	[M-H]-	C9H8O3	α-Hydroxycinnamic Acid*	Phenolic acids	Phenolic acids	5801-57-0	A
pme1439	165.05	119	164.047	[M+H]+	C9H8O3	p-Coumaric acid*	Phenolic acids	Phenolic acids	501-98-4	A
pme0281	165.02	121.03	166.027	[M-H]-	C8H6O4	Terephthalic acid	Phenolic acids	Phenolic acids	100-21-0	B
NK10253223	168.06	94.06	167.058	[M+H]+	C8H9NO3	2-Amino-3-methoxybenzoic acid	Phenolic acids	Phenolic acids	3177-80-8	B
pmp001073	168.1	150.09	167.095	[M+H]+	C9H13NO2	Synephrine; 4-[1-Hydroxy-2-(methylamino)ethyl]phenol	Alkaloids	Amphetamine alkaloids	94-07-5	A
Hmbp001276	169.05	65.03	168.042	[M+H]+	C8H8O4	Gallacetophenone*	Phenolic acids	Phenolic acids	528-21-2	A
Zmjn002583	167.03	123.05	168.042	[M-H]-	C8H8O4	2',4',6'-Trihydroxyacetophenone*	Phenolic acids	Phenolic acids	480-66-0	B
mws0028	167.03	108.02	168.042	[M-H]-	C8H8O4	Vanillic acid*	Phenolic acids	Phenolic acids	121-34-6	A
mws0024	169.01	125	170.022	[M-H]-	C7H6O5	Gallic acid	Phenolic acids	Phenolic acids	149-91-7	A
pme2024	177.1	160	176.095	[M+H]+	C10H12N2O	Serotonin	Alkaloids	Plumerane	50-67-9	A
mws1013	177.02	133.2	178.027	[M-H]-	C9H6O4	Esculetin*	Lignans and Coumarins	Coumarins	305-01-1	A
mws1074	177.02	121	178.027	[M-H]-	C9H6O4	Daphnetin*	Lignans and Coumarins	Coumarins	486-35-1	B
mws1195	179.07	147.1	178.063	[M+H]+	C10H10O3	p-Coumaric acid methyl ester	Phenolic acids	Phenolic acids	3943-97-3	B
mws2212	179.03	135.05	180.042	[M-H]-	C9H8O4	Caffeic acid	Phenolic acids	Phenolic acids	331-39-5	A
mws0093	179.07	146	180.079	[M-H]-	C10H12O3	Coniferyl alcohol	Phenolic acids	Phenolic acids	458-35-5	B
mws1350	181.05	151	182.058	[M-H]-	C9H10O4	Syringaldehyde; 4-Hydroxy-3,5-Dimethoxybenzaldehyde	Phenolic acids	Phenolic acids	134-96-3	B
mws4171	183.03	107.01	184.037	[M-H]-	C8H8O5	2,4,6-Trihydroxybenzoic acid methyl ester	Phenolic acids	Phenolic acids	3147-39-5	B
pmn001492	187.1	123.1	188.041	[M-H]-	C11H8O3	Ayapin	Lignans and Coumarins	Coumarins	494-56-4	B
Cmpp003619	193.05	105.07	192.042	[M+H]+	C10H8O4	6,7-Dihydroxy-4-methylcoumarin*	Lignans and Coumarins	Coumarins	529-84-0	B
Hmcp002123	193.05	178.02	192.042	[M+H]+	C10H8O4	Isoscopoletin (6-Hydroxy-7-Methoxycoumarin)*	Lignans and Coumarins	Coumarins	776-86-3	A
Cmyp009787	193.16	109.06	192.151	[M+H]+	C13H20O	Damascenone	Others	Others	23726-91-2	A
Lmdn003756	193.05	135.05	194.058	[M-H]-	C10H10O4	Methyl caffeate*	Phenolic acids	Phenolic acids	3843-74-1	B
mws0014	193.05	134.01	194.058	[M-H]-	C10H10O4	Ferulic acid*	Phenolic acids	Phenolic acids	537-98-4	A
mws2104	193.07	99.01	194.079	[M-H]-	C7H14O6	D-Pinitol	Others	Others	10284-63-6	B
mws0027	197.05	123	198.053	[M-H]-	C9H10O5	Syringic acid	Phenolic acids	Phenolic acids	530-57-4	B
Zmnn006956	201.02	117.04	202.027	[M-H]-	C11H6O4	Bergaptol	Lignans and Coumarins	Coumarins	486-60-2	B
mws0018	203.22	83	202.216	[M+H]+	C10H26N4	Spermine	Alkaloids	Phenolamine	71-44-3	B
mws4173	207.07	192.04	206.058	[M+H]+	C11H10O4	5,7-Dimethoxycoumarin (Limettin)(Citropten)	Lignans and Coumarins	Coumarins	487-06-9	A
pme3443	207.07	192	208.074	[M-H]-	C11H12O4	Sinapinaldehyde*	Phenolic acids	Phenolic acids	4206-58-0	B
mws1212	209.08	177.3	208.074	[M+H]+	C11H12O4	Methyl ferulate*	Phenolic acids	Phenolic acids	2309-07-1	B
pmb2620	207.07	133.1	208.074	[M-H]-	C11H12O4	3,4-Dimethoxycinnamic acid*	Phenolic acids	Phenolic acids	14737-89-4	A
Hmcp003783	211.09	193.07	210.079	[M+H]+	C13H10N2O	1-Acetyl-β-carboline	Alkaloids	Alkaloids	-	A
mws0853	209.08	179	210.089	[M-H]-	C11H14O4	Sinapyl alcohol	Phenolic acids	Phenolic acids	537-33-7	B
mws1639	223.06	190	222.053	[M+H]+	C11H10O5	Isofraxidin	Lignans and Coumarins	Coumarins	486-21-5	B
Wmmp005816	223.06	162.03	222.126	[M+H]+	C13H18O3	(+)-Dehydrovomifoliol	Terpenoids	Monoterpenoids	15764-81-5	A
mws4085	223.06	193	224.068	[M-H]-	C11H12O5	Sinapic acid	Phenolic acids	Phenolic acids	530-59-6	A
mws1429	223.13	161	224.141	[M-H]-	C13H20O3	Vomifoliol	Others	Others	189351-15-3	B
pmb0490	235.14	147.04	234.137	[M+H]+	C13H18N2O2	p-Coumaroylputrescine	Alkaloids	Phenolamine	34136-53-3	B
Lmhn003240	237.04	121.03	238.048	[M-H]-	C11H10O6	Benzoylmalic acid	Phenolic acids	Phenolic acids	22138-51-8	A
pmn001669	237.08	147	238.084	[M-H]-	C12H14O5	Methyl sinapate	Phenolic acids	Phenolic acids	20733-94-2	B
Cmpp008880	245.12	189.06	244.11	[M+H]+	C15H16O3	Suberosin*	Lignans and Coumarins	Coumarins	581-31-7	A
pmf0527	245.12	159.2	244.11	[M+H]+	C15H16O3	Osthole*	Lignans and Coumarins	Coumarins	484-12-8	A
mws1359	255.1	239	256.11	[M-H]-	C16H16O3	Pterostilbene	Others	Stilbene	537-42-8	A
Cmpp007452	261.11	189.06	260.105	[M+H]+	C15H16O4	Auraptenol*	Lignans and Coumarins	Coumarins	1221-43-8	A
Zmnn010135	259.1	244.08	260.105	[M-H]-	C15H16O4	Sibiricol*	Lignans and Coumarins	Coumarins	26481-12-9	B
Cmpp007319	261.11	189.06	260.105	[M+H]+	C15H16O4	7-Methoxy-5-Prenyloxycoumarin*	Lignans and Coumarins	Coumarins	35590-41-1	A
Cmpp005475	261.11	189.06	260.105	[M+H]+	C15H16O4	Meranzin*	Lignans and Coumarins	Coumarins	23971-42-8	A
pmp001244	266.13	207.06	266.124	[M]+	C14H20NO4+	Caffeoylcholine	Alkaloids	Alkaloids	87189-10-4	B
pmp000571	271.06	153.01	270.053	[M+H]+	C15H10O5	Apigenin*	Flavonoids	Flavonoid	520-36-5	A
Lmyn006227	269.05	151	270.053	[M-H]-	C15H10O5	Galangin (3,5,7-Trihydroxyflavone)*	Flavonoids	Flavonoid	548-83-4	A
mws1175	271.1	167.04	270.089	[M+H]+	C16H14O4	Pinostrobin	Flavonoids	Dihydroflavone	480-37-5	B
pme0376	271.06	151	272.068	[M-H]-	C15H12O5	Naringenin (5,7,4'-Trihydroxyflavanone)*	Flavonoids	Dihydroflavone	480-41-1	A
mws0914	271.06	151	272.068	[M-H]-	C15H12O5	Pinobanksin*	Flavonoids	Dihydroflavonol	548-82-3	A
pme2960	273.08	153	272.068	[M+H]+	C15H12O5	Naringenin chalcone*	Flavonoids	Chalcones	73692-50-9	B
pme3475	273.08	153	272.068	[M+H]+	C15H12O5	Butin*	Flavonoids	Dihydroflavone	492-14-8	B
Lmlp012720	279.16	149.02	278.152	[M+H]+	C16H22O4	Dibutyl phthalate	Phenolic acids	Phenolic acids	84-74-2	A
Lmhn002926	279.05	163.04	280.058	[M-H]-	C13H12O7	p-Coumaroylmalic acid	Phenolic acids	Phenolic acids	-	A
pmp001245	280.15	221.08	280.138	[M]+	C15H22NO4+	Feruloylcholine	Alkaloids	Alkaloids	85927-25-9	A
pmp001252	284.13	147.04	283.121	[M+H]+	C17H17NO3	p-Coumaroyltyramine	Alkaloids	Phenolamine	36417-86-4	B
mws0129	285.08	270	284.068	[M+H]+	C16H12O5	Genkwanin (Apigenin 7-methyl ether)*	Flavonoids	Flavonoid	437-64-9	B
mws4160	285.08	270.07	284.068	[M+H]+	C16H12O5	Wogonin (5,7-Dihydroxy-8-Methoxyflavone)*	Flavonoids	Flavonoid	632-85-9	B
mws0918	283.06	268	284.068	[M-H]-	C16H12O5	Prunetin (5,4'-Dihydroxy-7-methoxyisoflavone)*	Flavonoids	Isoflavones	552-59-0	A
mws0051	285.08	270	284.068	[M+H]+	C16H12O5	Acacetin*	Flavonoids	Flavonoid	480-44-4	B
Hmbp002730	287.06	153.01	286.047	[M+H]+	C15H10O6	Isoscutellarein*	Flavonoids	Flavonoid	41440-05-5	A
Lmmp004504	287.06	153.02	286.047	[M+H]+	C15H10O6	2'-Hydroxygenistein*	Flavonoids	Isoflavones	1156-78-1	B
pme0088	285.04	151	286.048	[M-H]-	C15H10O6	Luteolin (5,7,3',4'-Tetrahydroxyflavone)*	Flavonoids	Flavonoid	491-70-3	B
pme1662	287.08	167	286.084	[M+H]+	C16H14O5	5,4'-Dihydroxy-7-methoxyflavanone (Sakuranetin)*	Flavonoids	Flavonoid	2957-21-3	B
pmp001006	287.09	272.1	286.084	[M+H]+	C16H14O5	1,3,7-Trimethoxyxanthone*	Others	Xanthone	3722-54-1	B
Cmsp008121	287.09	167.03	286.084	[M+H]+	C16H14O5	7-O-Methylnaringenin*	Flavonoids	Flavonoid	-	B
mws0064	287.06	135	288.063	[M-H]-	C15H12O6	Eriodictyol (5,7,3',4'-Tetrahydroxyflavanone)*	Flavonoids	Dihydroflavone	552-58-9	B
Zmpn002440	287.06	135.05	288.063	[M-H]-	C15H12O6	3,4,2',4',6'-Pentahydroxychalcone*	Flavonoids	Chalcones	14917-41-0	B
pmp001204	299.09	284.1	298.084	[M+H]+	C17H14O5	Apigenin-7,4'-dimethyl ether	Flavonoids	Flavonoid	5128-44-9	B
Zmnn011769	297.15	174.03	298.157	[M-H]-	C19H22O3	Aurapten	Lignans and Coumarins	Coumarins	495-02-3	A
mws0058	299.06	284	300.063	[M-H]-	C16H12O6	Diosmetin (5,7,3'-Trihydroxy-4'-methoxyflavone)*	Flavonoids	Flavonoid	520-34-3	A
Zmhp003514	301.07	286.05	300.063	[M+H]+	C16H12O6	6,7,8-Tetrahydroxy-5-methoxyflavone*	Flavonoids	Flavonoid	-	A
pmp000001	301.07	286.05	300.063	[M+H]+	C16H12O6	Hispidulin (5,7,4'-Trihydroxy-6-methoxyflavone)*	Flavonoids	Flavonoid	1447-88-7	A
pmp000548	301.07	286.04	300.063	[M+H]+	C16H12O6	Pratensein*	Flavonoids	Isoflavones	2284-31-3	B
Lmjp004941	301.07	286.05	300.063	[M+H]+	C16H12O6	Rhamnocitrin (7-Methylkaempferol)*	Flavonoids	Flavonoid	569-92-6	A
Zmhn001926	299.08	137.02	300.084	[M-H]-	C13H16O8	1-O-Salicyl-D-glucose	Phenolic acids	Phenolic acids	60517-74-0	B
pmc1990	299.1	223.1	300.1	[M-H]-	C17H16O5	4'-Hydroxy-5,7-dimethoxyflavanone	Flavonoids	Flavanols	-	B
Zmnn009241	300.09	270.04	301.095	[M-H]-	C16H15NO5	Citpressine I	Alkaloids	Alkaloids	81525-58-8	A
mws0920	301.04	151	302.043	[M-H]-	C15H10O7	Tricetin (5,7,3',4',5'-Pentahydroxyflavone)	Flavonoids	Flavonoid	520-31-0	B
mws1033	303.09	153.02	302.079	[M+H]+	C16H14O6	Homoeriodictyol	Flavonoids	Dihydroflavone	446-71-9	A
mws0042	305.07	125	306.074	[M-H]-	C15H14O7	Epigallocatechin	Flavonoids	Flavanols	970-74-1	B
Lmhn003074	309.06	193.05	310.069	[M-H]-	C14H14O8	Feruloylmalic acid	Phenolic acids	Phenolic acids	-	A
pmp001214	310.16	251.09	310.147	[M]+	C16H24NO5+	Sinapine	Alkaloids	Alkaloids	18696-26-9	B
pmp000106	313.11	298.1	312.1	[M+H]+	C18H16O5	5,7,4'-Trimethoxyflavone	Flavonoids	Flavonoid	5631-70-9	A
mws1433	314.14	177.05	313.131	[M+H]+	C18H19NO4	N-Feruloyltyramine	Alkaloids	Phenolamine	66648-43-9	B
pmp000784	315.09	254.06	314.079	[M+H]+	C17H14O6	Cirsimaritin (4',5-dihydroxy-6,7-dimethoxyflavone)*	Flavonoids	Flavonoid	6601-62-3	A
mws0038	313.07	283	314.079	[M-H]-	C17H14O6	Kumatakenin*	Flavonoids	Flavonols	3301-49-3	A
Lmdp003808	317.07	302.04	316.058	[M+H]+	C16H12O7	Azaleatin (5-O-Methylquercetin)*	Flavonoids	Flavonols	529-51-1	B
pmp000003	317.07	302.04	316.058	[M+H]+	C16H12O7	Nepetin (5,7,3',4'-Tetrahydroxy-6-methoxyflavone)*	Flavonoids	Flavonoid	520-11-6	A
mws0066	315.05	151	316.058	[M-H]-	C16H12O7	Isorhamnetin*	Flavonoids	Flavonols	480-19-3	A
pmn001367	315.07	153.02	316.079	[M-H]-	C13H16O9	Protocatechuic acid-4-O-glucoside*	Phenolic acids	Phenolic acids	-	A
pmb2871	315.07	153	316.079	[M-H]-	C13H16O9	2,5-Dihydroxybenzoic acid O-glucoside*	Phenolic acids	Phenolic acids	-	A
Lmsp009013	317.1	197.05	316.095	[M+H]+	C17H16O6	4',6-Dihydroxy-5,7-dimethoxyflavanone	Flavonoids	Dihydroflavone	6951-57-1	B
pmb0235	323.09	177.4	322.084	[M+H]+	C19H14O5	O-Feruloyl coumarin	Lignans and Coumarins	Coumarins	-	B
mws0983	326.31	62.06	325.298	[M+H]+	C20H39NO2	N-Oleoylethanolamine	Alkaloids	Alkaloids	111-58-0	A
Zmhn002301	325.09	163.04	326.1	[M-H]-	C15H18O8	p-Coumaric acid-4-O-glucoside	Phenolic acids	Phenolic acids	117405-48-8	A
HJAP158	328.15	177.06	327.147	[M+H]+	C19H21NO4	Aromatide	Others	Others	-	B
Lmjp007790	329.1	314.08	328.095	[M+H]+	C18H16O6	5-Hydroxy-3,7,4'-trimethoxyflavone*	Flavonoids	Flavonoid	-	A
Lmsp011263	329.1	268.08	328.095	[M+H]+	C18H16O6	6-Hydroxy-5,7,4'-trimethoxyflavone*	Flavonoids	Flavonoid	6938-19-8	B
Lmjp005016	331.08	298.05	330.074	[M+H]+	C17H14O7	Cirsiliol (3',4',5-Trihydroxy-6,7-Dimethoxyflavone)*	Flavonoids	Flavonoid	34334-69-5	B
pmp000004	331.08	316.06	330.074	[M+H]+	C17H14O7	4',5,7-Trihydroxy-3',6-dimethoxyflavone (Jaceosidin)*	Flavonoids	Flavonoid	18085-97-7	A
Lmcp005645	331.08	287.05	330.074	[M+H]+	C17H14O7	Quercetin-3,4'-Dimethyl Ether*	Flavonoids	Flavonols	33429-83-3	B
Zmhn001883	329.09	209.04	330.095	[M-H]-	C14H18O9	Vanillic acid-4-O-glucoside	Phenolic acids	Phenolic acids	32142-31-7	B
Lmzp003012	331.12	313.11	330.11	[M+H]+	C18H18O6	3-Hydroxy-4',5,7-Trimethoxyflavanone	Flavonoids	Flavonoid	76792-94-4	B
pmn001518	331.07	169.01	332.074	[M-H]-	C13H16O10	1-O-Galloyl-D-glucose	Phenolic acids	Phenolic acids	58511-73-2	B
pmn001421	337.09	191.05	338.1	[M-H]-	C16H18O8	3-O-p-Coumaroylquinic acid	Phenolic acids	Phenolic acids	87099-71-6	A
mws1015	339.07	177	340.079	[M-H]-	C15H16O9	Esculin (6,7-DihydroxyCoumarin-6-glucoside)	Lignans and Coumarins	Coumarins	531-75-9	B
pmn001420	341.09	179.04	342.095	[M-H]-	C15H18O9	1-O-[(E)-Caffeoyl]-D-glucose	Phenolic acids	Phenolic acids	-	A
pmp000109	343.12	328.1	342.11	[M+H]+	C19H18O6	5,7,8,4'-Tetramethoxyflavone	Flavonoids	Flavonoid	6601-66-7	A
mws0906	341.12	179	342.131	[M-H]-	C16H22O8	Coniferin	Phenolic acids	Phenolic acids	531-29-3	A
pmb2211	343.3	240.7	342.288	[M+H]+	C19H38N2O3	Cocamidopropyl betaine	Alkaloids	Alkaloids	4292-10-8	B
Zmhp004065	345.1	330.07	344.089	[M+H]+	C18H16O7	7,8-Dihydroxy-5,6,4'-trimethoxyflavone*	Flavonoids	Flavonoid	-	B
mws1474	345.1	284	344.09	[M+H]+	C18H16O7	5,7-Dihydroxy-3',4',5'-trimethoxyflavone*	Flavonoids	Flavonoid	18103-42-9	A
HJAP058	345.1	284.07	344.125	[M+H]+	C19H20O6	5,6,7,4'-Tetramethoxyflavanone	Flavonoids	Flavonoid	2569-77-9	B
pmp000010	347.08	332.07	346.069	[M+H]+	C17H14O8	5,7,4',5'-Tetrahydro-3',6-dimethoxyflavone*	Flavonoids	Flavonoid	-	A
Hmcp003223	347.07	332.05	346.069	[M+H]+	C17H14O8	Limocitrin (5,7,4'-trihydroxy-8,3'-dimethoxyflavone)*	Flavonoids	Flavonoid	489-33-8	A
mws1629	345.12	183.2	346.126	[M-H]-	C15H22O9	Aucubin	Terpenoids	Sesquiterpenoids	479-98-1	B
pmb3093	351.1	105.1	352.079	[M-H]-	C16H16O9	Esculetin-7-O-quinic acid	Lignans and Coumarins	Coumarins	-	B
Zmnn011624	352.12	322.07	353.126	[M-H]-	C20H19NO5	Honyumine	Alkaloids	Alkaloids	100595-86-6	A
pme1816	353.09	191	354.095	[M-H]-	C16H18O9	Neochlorogenic acid(5-O-Caffeoylquinic acid)*	Phenolic acids	Phenolic acids	906-33-2	A
mws1077	355.1	193.05	354.095	[M+H]+	C16H18O9	Scopoletin-7-O-glucoside (Scopolin)*	Lignans and Coumarins	Coumarins	531-44-2	A
mws2108	353.09	135.1	354.095	[M-H]-	C16H18O9	Cryptochlorogenic acid*	Phenolic acids	Phenolic acids	905-99-7	B
mws0178	353.09	191.01	354.095	[M-H]-	C16H18O9	Chlorogenic acid*	Phenolic acids	Phenolic acids	327-97-9	A
mws0748	353.09	191.1	354.095	[M-H]-	C16H18O9	1-Caffeoylquinic acid*	Phenolic acids	Phenolic acids	1241-87-8	A
Zmnn011234	354.13	324.09	355.142	[M-H]-	C20H21NO5	Buntanine	Alkaloids	Alkaloids	119116-85-7	A
Zmhn002422	355.1	193.05	356.11	[M-H]-	C16H20O9	1-O-Feruloyl-D-Glucose	Phenolic acids	Phenolic acids	-	A
HJAP060	359.12	298.09	358.105	[M+H]+	C19H18O7	Gardenin B*	Flavonoids	Flavonoid	2798-20-1	B
pmp000008	359.11	344.08	358.105	[M+H]+	C19H18O7	5-Hydroxy-6,7,3',4'-tetramethoxyflavone*	Flavonoids	Flavonoid	21763-80-4	A
pmp000110	359.11	344.1	358.105	[M+H]+	C19H18O7	7-Hydroxy-3,5,6,8-tetramethoxyflavone*	Flavonoids	Flavonoid	-	A
Hmhp007382	359.1	344.09	358.105	[M+H]+	C19H18O7	Altisin*	Flavonoids	Flavonoid	-	B
mws1526	359.13	197	358.126	[M+H]+	C16H22O9	Sweroside	Terpenoids	Sesquiterpenoids	14215-86-2	B
mws0097	357.13	151	358.142	[M-H]-	C20H22O6	Pinoresinol	Lignans and Coumarins	Lignans	487-36-5	B
Lmjp005224	361.09	328.06	360.085	[M+H]+	C18H16O8	4',5,7-Trihydroxy-3',3,6-Trimethoxyflavone (Jaceidin)	Flavonoids	Flavonoid	10173-01-0	B
Lmsp010098	361.13	197.06	360.121	[M+H]+	C19H20O7	5-Hydroxy-6,7,3',4'-tetramethoxyflavanone	Flavonoids	Dihydroflavone	-	B
Lmgp003270	369.16	177.06	368.074	[M+H]+	C16H16O10	Scopoletin-7-O-glucuronide	Lignans and Coumarins	Coumarins	132752-65-9	A
pma0104	369.12	207.1	368.09	[M+H]+	C20H16O7	N-Sinapoylhydroxycoumarin	Lignans and Coumarins	Coumarins	-	B
mws0179	367.1	190.9	368.111	[M-H]-	C17H20O9	Chlorogenic acid methyl ester*	Phenolic acids	Phenolic acids	29708-87-0	A
pmb0752	369.12	177.1	368.111	[M+H]+	C17H20O9	3-O-Feruloylquinic acid*	Phenolic acids	Phenolic acids	1899-29-2	A
Lmgn003073	735.22	367.11	368.111	[2M-H]-	C17H20O9	5-O-Feruloylquinic acid*	Phenolic acids	Phenolic acids	-	A
Lmsp010424	373.13	211.02	372.121	[M+H]+	C20H20O7	3,4',5,6,7-Pentamethoxyflavone*	Flavonoids	Flavonoid	4472-73-5	A
mws1313	373.13	312.8	372.121	[M+H]+	C20H20O7	Sinensetin (5,6,7,3',4'-pentamethoxyflavone)*	Flavonoids	Flavonoid	2306-27-6	A
pmp001076	373.13	343.08	372.121	[M+H]+	C20H20O7	Isosinensetin*	Flavonoids	Flavonoid	17290-70-9	A
mws0055	373.13	343	372.121	[M+H]+	C20H20O7	Tangeretin*	Flavonoids	Flavonols	481-53-8	A
Lmjp002721	375.14	345.05	374.124	[M+H]+	C20H22O7	5,7,3',4',5'-Pentamethoxyflavanone*	Flavonoids	Dihydroflavone	-	B
Lmjp003722	375.14	357.13	374.124	[M+H]+	C20H22O7	2'-Hydroxy-3,4,5,4',6'-pentamethoxychalcone*	Flavonoids	Chalcones	-	B
Lmsp009394	375.14	211.07	374.137	[M+H]+	C20H22O7	3',4',5,6,7-Pentamethoxyflavanone*	Flavonoids	Dihydroflavone	-	B
Lmbp003208	385.12	223.06	384.106	[M+H]+	C17H20O10	Fraxidin-8-O-glucoside	Lignans and Coumarins	Coumarins	-	B
pmb2940	385.11	205	386.121	[M-H]-	C17H22O10	1-O-Glucosyl sinapate*	Phenolic acids	Phenolic acids	78185-48-5	A
HJN003	385.11	223.06	386.122	[M-H]-	C17H22O10	1-O-Sinapoyl-D-glucose*	Phenolic acids	Phenolic acids	-	B
pmp001161	389.12	328.1	388.116	[M+H]+	C20H20O8	5-Hydroxyauranetin*	Flavonoids	Flavonols	50439-46-8	A
pmp000113	389.12	374.1	388.116	[M+H]+	C20H20O8	5-Hydroxy-6,7,8,3',4'-pentamethoxyflavone*	Flavonoids	Flavonoid	2174-59-6	A
pmb0489	397.2	147.04	396.19	[M+H]+	C19H28N2O7	N-Glucosyl-p-coumaroylputrescine	Alkaloids	Phenolamine	-	B
Lmhn002573	399.09	205.04	400.101	[M-H]-	C17H20O11	Sinapoylglucuronic acid	Phenolic acids	Phenolic acids	-	B
mws0043	403.14	373.1	402.131	[M+H]+	C21H22O8	Nobiletin (5,6,7,8,3',4'-Hexamethoxyflavone)	Flavonoids	Flavonoid	478-01-3	A
pmp000114	405.15	241.1	404.147	[M+H]+	C21H24O8	5,6,7,8,3',4'-Hexamethoxyflavanone	Flavonoids	Dihydroflavone	-	A
pmn001551	417.12	402.07	418.126	[M-H]-	C21H22O9	Natsudaidain (3-Hydroxy-3',4',5,6,7,8-hexamethoxyflavone)*	Flavonoids	Flavonols	35154-55-3	A
pmp000115	419.13	404.1	418.126	[M+H]+	C21H22O9	Monohydroxy-hexamethoxyflavone*	Flavonoids	Flavonoid	-	A
pme3504	431.13	269.08	430.126	[M+H]+	C22H22O9	Formononetin-7-O-glycoside (Ononin)	Flavonoids	Isoflavones	486-62-4	B
pmp000413	433.11	283.06	432.106	[M+H]+	C21H20O10	Genistein-8-C-glucoside*	Flavonoids	Isoflavones	66026-80-0	A
mws1434	431.1	311	432.106	[M-H]-	C21H20O10	Apigenin-6-C-glucoside (Isovitexin)*	Flavonoids	Flavonoid carbonoside	29702-25-8	A
mws0919	431.1	285	432.106	[M-H]-	C21H20O10	Kaempferol-3-O-rhamnoside (Afzelin)(Kaempferin)*	Flavonoids	Flavonols	482-39-3	B
mws0048	431.1	311	432.106	[M-H]-	C21H20O10	Apigenin-8-C-Glucoside (Vitexin)*	Flavonoids	Flavonoid carbonoside	3681-93-4	B
mws0072	433.11	271.01	432.106	[M+H]+	C21H20O10	Apigenin-5-O-glucoside*	Flavonoids	Flavonoid	28757-27-9	B
pmp000117	433.15	418.1	432.142	[M+H]+	C22H24O9	3,5,6,7,8,3',4'-Heptamethoxyflavone	Flavonoids	Flavonols	1178-24-1	A
mws4183	433.08	300.03	434.085	[M-H]-	C20H18O11	Quercetin-3-O-arabinoside (Guaijaverin)*	Flavonoids	Flavonols	22255-13-6	B
Lmdp003509	435.09	303.06	434.085	[M+H]+	C20H18O11	Quercetin-3-O-xyloside (Reynoutrin)*	Flavonoids	Flavonols	549-32-6	B
mws1179	433.11	271	434.121	[M-H]-	C21H22O10	Naringenin-7-O-glucoside (Prunin)*	Flavonoids	Dihydroflavone	529-55-5	A
HJN090	433.11	271.06	434.121	[M-H]-	C21H22O10	Butin-7-O-glucoside*	Flavonoids	Flavonoid	-	A
Cmzn005251	433.11	271.06	434.121	[M-H]-	C21H22O10	6-O-Caffeoylarbutin*	Phenolic acids	Phenolic acids	136172-60-6	A
HJN087	433.12	271.06	434.121	[M-H]-	C21H22O10	Naringenin-4'-O-glucoside*	Flavonoids	Flavonoid	-	A
pme1611	433.11	313	434.121	[M-H]-	C21H22O10	Isohemiphloin*	Flavonoids	Flavonoid carbonoside	3682-02-8	B
mws2118	435.13	166.7	436.137	[M-H]-	C21H24O10	Phloretin-2'-O-glucoside (Phlorizin)	Flavonoids	Chalcones	60-81-1	B
Lmzn001961	437.11	311.08	438.116	[M-H]-	C20H22O11	Loquatoside	Flavonoids	Flavonoid	74046-15-4	B
mad2116	441.08	295.05	442.09	[M-H]-	C22H18O10	Bis(p-Coumaroyl)tartaric acid	Phenolic acids	Phenolic acids	-	B
pmp001247	442.2	221.08	442.182	[M]+	C21H32NO9+	Feruloylcholine glucoside	Alkaloids	Alkaloids	-	B
Hmcp002316	449.11	317.06	448.1	[M+H]+	C21H20O11	Isorhamnetin-3-O-arabinoside*	Flavonoids	Flavonols	-	B
mws1299	449.11	299.2	448.101	[M+H]+	C21H20O11	Luteolin-8-C-glucoside (Orientin)*	Flavonoids	Flavonoid carbonoside	28608-75-5	A
mws0089	447.09	285.04	448.101	[M-H]-	C21H20O11	Kaempferol-7-O-glucoside*	Flavonoids	Flavonols	16290-07-6	B
Lmlp003531	449.11	287.06	448.101	[M+H]+	C21H20O11	Luteolin-3'-O-glucoside*	Flavonoids	Flavonoid	5154-41-6	B
mws1608	447.09	357.1	448.101	[M-H]-	C21H20O11	Luteolin-6-C-glucoside (Isoorientin)*	Flavonoids	Flavonoid carbonoside	4261-42-1	A
HJN086	449.11	287.06	450.116	[M-H]-	C21H22O11	Eriodictyol-3'-O-glucoside*	Flavonoids	Dihydroflavone	-	B
Lmlp005236	451.12	289.08	450.116	[M+H]+	C21H22O11	Dihydrokaempferol-3-O-glucoside*	Flavonoids	Dihydroflavonol	1049-08-8	B
Lmmn004625	449.11	287.06	450.116	[M-H]-	C21H22O11	Dihydrokaempferol-7-O-glucoside*	Flavonoids	Flavonols	-	B
pmp000528	455.21	409.2	454.199	[M+H]+	C26H30O7	Obacunone*	Terpenoids	Triterpene	751-03-1	B
pmp001093	455.21	331.1	454.199	[M+H]+	C26H30O7	1,2-Dihydroobacunone*	Terpenoids	Triterpene	-	B
HJN110	455.36	455.36	456.36	[M-H]-	C30H48O3	Betulinic acid*	Terpenoids	Triterpene	472-15-1	B
pmn001700	455.35	455.35	456.36	[M-H]-	C30H48O3	24,30-Dihydroxy-12(13)-enolupinol*	Terpenoids	Triterpene	-	B
mad2085	457.08	295.04	458.085	[M-H]-	C22H18O11	Caffeoyl-p-coumaroyltartaric acid	Phenolic acids	Phenolic acids	-	B
Lmzn001894	461.07	285.04	462.08	[M-H]-	C21H18O12	Kaempferol-3-O-glucuronide	Flavonoids	Flavonols	22688-78-4	B
pmp000579	463.12	301.07	462.116	[M+H]+	C22H22O11	Diosmetin-7-O-galactoside*	Flavonoids	Flavonoid	-	A
HJAP011	463.11	343.08	462.116	[M+H]+	C22H22O11	Chrysoeriol-8-C-glucoside (Scoparin)*	Flavonoids	Flavonoid	301-16-6	A
pmp000120	463.12	427.1	462.116	[M+H]+	C22H22O11	Diosmetin-6-C-glucoside*	Flavonoids	Flavonoid	-	A
Lmnp002845	463.13	343.09	462.116	[M+H]+	C22H22O11	Hispidulin-8-C-glucoside*	Flavonoids	Flavonoid carbonoside	-	A
Lmjp003655	463.12	301.08	462.116	[M+H]+	C22H22O11	6-C-MethylKaempferol-3-glucoside*	Flavonoids	Flavonoid	-	B
Zmhn002750	461.11	323.08	462.117	[M-H]-	C22H22O11	4-O-(6'-O-Glucosylcaffeoyl)-4-hydroxybenzoic acid*	Phenolic acids	Phenolic acids	-	B
pmp001309	465.1	303.1	464.095	[M+H]+	C21H20O12	6-Hydroxykaempferol-7-O-glucoside*	Flavonoids	Flavonols	-	A
mws1329	463.09	300.7	464.095	[M-H]-	C21H20O12	Quercetin-7-O-glucoside*	Flavonoids	Flavonols	491-50-9	A
mws0061	463.09	300	464.095	[M-H]-	C21H20O12	Quercetin-3-O-galactoside (Hyperin)*	Flavonoids	Flavonols	482-36-0	A
Hmcn001884	463.09	301.03	464.095	[M-H]-	C21H20O12	6-Hydroxyluteolin 5-glucoside*	Flavonoids	Flavonoid	-	B
mws0091	463.09	300.03	464.095	[M-H]-	C21H20O12	Quercetin-3-O-glucoside (Isoquercitrin)*	Flavonoids	Flavonols	482-35-9	A
Lmzp002365	465.14	303.09	464.131	[M+H]+	C22H24O11	Hesperetin-7-O-glucoside	Flavonoids	Flavonoid	31712-49-9	A
pme3544	471.2	425	470.194	[M+H]+	C26H30O8	Limonin	Terpenoids	Triterpene	1180-71-8	A
pmp000529	471.35	425.2	470.34	[M+H]+	C30H46O4	Melianone	Terpenoids	Triterpene	6553-27-1	B
Lmzp003694	473.22	427.21	472.209	[M+H]+	C26H32O8	Obacunoic acid*	Terpenoids	Triterpene	751-29-1	B
Cmpp004617	473.22	427.21	472.21	[M+H]+	C26H32O8	Deacetylnomilin*	Lignans and Coumarins	Coumarins	3264-90-2	B
Cmpp004946	473.22	427.21	472.21	[M+H]+	C26H32O8	Isoobacunoic acid*	Lignans and Coumarins	Coumarins	751-28-0	B
pmb1912	474.17	327	473.166	[M+H]+	C20H23N7O7	10-Formyltetrahydrofuran	Alkaloids	Alkaloids	2800-34-2	A
pmp000172	477.14	315.08	476.132	[M+H]+	C23H24O11	5,2'-Dihydroxy-7,8-dimethoxyflavone glycosides	Flavonoids	Flavonoid	-	A
pmb0648	479.12	383.5	478.111	[M+H]+	C22H22O12	Isorhamnetin-8-C-glucoside*	Flavonoids	Flavonols	-	A
Lmjp003044	479.12	317.06	478.111	[M+H]+	C22H22O12	Isorhamnetin-3-O-Glucoside*	Flavonoids	Flavonols	5041-82-7	A
Hmcp002298	479.12	347.07	478.111	[M+H]+	C22H22O12	Limocitrin-3-O-arabinoside*	Flavonoids	Flavonoid	-	B
Lmjp002906	479.12	317.07	478.111	[M+H]+	C22H22O12	Rhamnetin-3-O-Glucoside*	Flavonoids	Flavonols	27875-34-9	A
Lmyp004444	479.12	317.06	478.111	[M+H]+	C22H22O12	Tricin-4'-methylether-3'-O-glucoside*	Flavonoids	Flavonols	-	A
Lmdp002969	481.1	319.06	480.09	[M+H]+	C21H20O13	Myricetin-3-O-galactoside	Flavonoids	Flavonols	15648-86-9	B
HJN104	481.14	319.08	482.105	[M-H]-	C21H22O13	Dihydromyricetin-3-O-glucoside	Flavonoids	Dihydroflavonol	-	B
pmb3066	481.14	319.2	482.142	[M-H]-	C22H26O12	5-O-p-Coumaroylshikimic acid O-glucoside	Phenolic acids	Phenolic acids	-	B
Lmtp004915	491.15	329.1	490.148	[M+H]+	C24H26O11	3,5-Dihydroxy-3',4'-diacetoxylstilbene-3-O-glucoside	Others	Stilbene	-	A
Lmzn003560	489.22	471.2	490.221	[M-H]-	C26H34O9	Sudachinoid A	Terpenoids	Terpene	-	A
Lmhp206353	493.13	331.08	492.127	[M+H]+	C23H24O12	Tricin-4'-O-glucoside*	Flavonoids	Flavonoid	-	B
Lmgp004829	493.13	331.08	492.127	[M+H]+	C23H24O12	5,7,4'-Trihydroxy-6,8-dimethoxyisoflavone-7-O-galactosides*	Flavonoids	Isoflavones	-	A
pmb0736	493.13	331.08	492.127	[M+H]+	C23H24O12	Tricin-7-O-Glucoside*	Flavonoids	Flavonoid	32769-01-0	A
Cmsn002371	491.19	327.12	492.2	[M-H]-	C25H32O10	(+)-Isolariciresinol-9-O-xyloside	Lignans and Coumarins	Lignans	-	B
Lmgp003989	499.13	163.04	498.116	[M+H]+	C25H22O11	Dicaffeoylshikimic acid	Phenolic acids	Phenolic acids	-	A
pmb3000	503.12	341.1	504.127	[M-H]-	C24H24O12	Chrysoeriol-7-O-(6''-acetyl)glucoside	Flavonoids	Flavonoid	-	B
pmp000013	507.15	345.09	506.142	[M+H]+	C24H26O12	Eupatilin-7-O-glucoside	Flavonoids	Flavonoid	-	A
Hmcp002399	509.13	347.07	508.121	[M+H]+	C23H24O13	Limocitrin-3-O-glucoside*	Flavonoids	Flavonoid	-	A
Hmcp002187	509.13	347.07	508.121	[M+H]+	C23H24O13	Limocitrin-3-O-galactoside*	Flavonoids	Flavonoid	-	A
Lmgp004518	531.15	177.05	512.132	[M+H]+	C26H24O11	Caffeoylferuloylshikimic acid	Phenolic acids	Phenolic acids	-	A
Li512115	515.12	353.09	516.127	[M-H]-	C25H24O12	Isochlorogenic acid B	Phenolic acids	Phenolic acids	14534-61-3	A
pmn001378	519.19	357.14	520.194	[M-H]-	C26H32O11	Pinoresinol-4-O-glucoside	Lignans and Coumarins	Lignans	41607-20-9	B
HJN083	521.2	359.15	522.211	[M-H]-	C26H34O11	Lariciresinol-4'-O-glucoside	Lignans and Coumarins	Lignans	143663-00-7	A
Lmjp003822	531.15	177.06	530.142	[M+H]+	C26H26O12	3,5-Dicaffeoylquinic Acid Methyl Ester	Phenolic acids	Phenolic acids	159934-13-1	A
pmb2833	529.16	193.1	530.164	[M-H]-	C23H30O14	3-O-Feruloylquinic acid glucoside	Phenolic acids	Phenolic acids	-	B
Cmpp004885	533.24	369.21	532.231	[M+H]+	C28H36O10	Nomilinic acid	Others	Others	35930-20-2	B
pmb0608	549.12	301.4	548.117	[M+H]+	C25H24O14	Chrysoeriol-7-O-(6''-malonyl)glucoside	Flavonoids	Flavonoid	-	B
pmb2979	549.12	387.1	550.132	[M-H]-	C25H26O14	Hesperetin-7-O-(6''-malonyl)glucoside	Flavonoids	Dihydroflavonol	-	B
HJAP064	565.12	317.08	564.088	[M+H]+	C25H24O15	Isorhamnetin-3-O-(6''-malonylglucoside)*	Flavonoids	Flavonoid	-	B
Zmhp005139	565.12	317.07	564.112	[M+H]+	C25H24O15	Tamarixetin-3-O-(6''-malonyl)glucoside*	Flavonoids	Flavonoid	-	B
pma0760	565	317	564.112	[M+H]+	C25H24O15	3'-O-Methyltricetin-7-O-(6''-malonyl)glucoside*	Flavonoids	Flavonoid	-	B
Lmnp102580	565.16	433.11	564.148	[M+H]+	C26H28O14	Apigenin-6-C-(2''-xylosyl)glucoside*	Flavonoids	Flavonoid carbonoside	-	A
pmp000411	565.16	433.1	564.148	[M+H]+	C26H28O14	Genistein-8-C-apiosyl(1→6)glucoside*	Flavonoids	Isoflavones	-	A
Lmtp004126	567.1	319.04	566.091	[M+H]+	C24H22O16	Myricetin-3-O-(6''-malony)glucoside	Flavonoids	Flavonols	-	B
Lmhp003658	577.15	329.1	576.148	[M+H]+	C27H28O14	Monohydroxy-trimethoxyflavone-O-(6''-malonyl)glucoside	Flavonoids	Flavonoid	-	A
Lmpp003930	579.15	271.06	578.142	[M+H]+	C30H26O12	Apigenin-7-O-(6''-p-Coumaryl)glucoside	Flavonoids	Flavonoid	-	B
Lmgp004474	579.17	271.06	578.164	[M+H]+	C27H30O14	5,7,4'-Trihydroxyisoflavone-7-O-galactoside-rhamnose*	Flavonoids	Isoflavones	-	A
pme0368	579.17	271.01	578.164	[M+H]+	C27H30O14	Apigenin-7-O-rutinoside (Isorhoifolin)*	Flavonoids	Flavonoid	552-57-8	A
mws0047	579.17	271.07	578.164	[M+H]+	C27H30O14	Rhoifolin*	Flavonoids	Flavonoid	17306-46-6	B
Lmyp004081	579.17	313.07	578.164	[M+H]+	C27H30O14	Isovitexin-2''-O-rhamnoside*	Flavonoids	Flavonoid carbonoside	-	B
pmb0636	581.15	431.3	580.143	[M+H]+	C26H28O15	Luteolin-8-C-glucoside-7-O-arabinoside	Flavonoids	Flavonoid carbonoside	-	A
mws0046	579.17	271.06	580.179	[M-H]-	C27H32O14	Naringenin-7-O-Neohesperidoside(Naringin)*	Flavonoids	Dihydroflavone	10236-47-2	B
mws1066	579.17	271	580.179	[M-H]-	C27H32O14	Naringenin-7-O-Rutinoside(Narirutin)*	Flavonoids	Dihydroflavone	14259-46-2	A
Lmqn001932	579.21	417.16	580.216	[M-H]-	C28H36O13	Syringaresinol-4'-O-glucoside	Lignans and Coumarins	Lignans	7374-79-0	B
Lmyp004318	595.14	287.06	594.137	[M+H]+	C30H26O13	Kaempferol-3-O-(6''-p-Coumaroyl)galactoside*	Flavonoids	Flavonoid	-	B
pmb2586	593.13	285.6	594.137	[M-H]-	C30H26O13	Gallocatechin-catechin*	Flavonoids	Flavanols	-	A
Hmjn004446	593.13	285.04	594.137	[M-H]-	C30H26O13	Luteolin-7-O-(6''-caffeoyl)rhamnoside*	Flavonoids	Flavonoid	-	B
Lmsn002815	593.15	285.04	594.158	[M-H]-	C27H30O15	Kaempferol-3-O-rutinoside(Nicotiflorin)*	Flavonoids	Flavonoid	17650-84-9	B
pmp001106	595.17	577.16	594.158	[M+H]+	C27H30O15	Vitexin-2''-O-glucoside*	Flavonoids	Flavonoid carbonoside	61360-94-9	A
pmp000593	595.17	449.1	594.158	[M+H]+	C27H30O15	Luteolin-7-O-rutinoside*	Flavonoids	Flavonoid	3563-98-2	B
mws1073	595.17	457.2	594.158	[M+H]+	C27H30O15	Apigenin-6,8-di-C-glucoside*	Flavonoids	Flavonoid	23666-13-9	A
pme1665	593.15	311	594.158	[M-H]-	C27H30O15	Isovitexin-7-O-glucoside(Saponarin)*	Flavonoids	Flavonoid carbonoside	20310-89-8	A
pme1605	593.15	285	594.158	[M-H]-	C27H30O15	Kaempferol-3-O-robinobioside(Biorobin)*	Flavonoids	Flavonols	17297-56-2	A
pmp001079	595.17	449.1	594.158	[M+H]+	C27H30O15	Luteolin-7-O-neohesperidoside (Lonicerin)*	Flavonoids	Flavonoid	25694-72-8	B
mws0791	593.19	285	594.195	[M-H]-	C28H34O14	Poncirin (Isosakuranetin-7-O-neohesperidoside)	Flavonoids	Dihydroflavone	14941-08-3	A
Lmln001951	595.13	300.03	596.138	[M-H]-	C26H28O16	Quercetin-3-O-(6''-O-arabinosyl)glucoside	Flavonoids	Flavonols	-	B
mws1661	609.18	301	608.174	[M+H]+	C28H32O15	Diosmetin-7-O-rutinoside (Diosmin)*	Flavonoids	Flavonoid	520-27-4	A
pmb3002	607.17	299	608.174	[M-H]-	C28H32O15	Chrysoeriol-7-O-rutinoside*	Flavonoids	Flavonoid	-	A
pmp001080	609.18	463.12	608.174	[M+H]+	C28H32O15	Diosmetin-7-O-Neohesperidoside (Neodiosmin)*	Flavonoids	Flavonoid	38665-01-9	A
Lmmp000897	611.14	287.05	610.132	[M+H]+	C30H26O14	Gallocatechin-Gallocatechin	Flavonoids	Flavanols	-	B
mws0059	609.15	301	610.153	[M-H]-	C27H30O16	Quercetin-3-O-rutinoside (Rutin)*	Flavonoids	Flavonols	153-18-4	A
pmb0711	611.16	303.1	610.153	[M+H]+	C27H30O16	Quercetin-7-O-rutinoside*	Flavonoids	Flavonols	147714-62-3	B
Lmjp002461	611.16	303.05	610.153	[M+H]+	C27H30O16	Quercetin-3-O-neohesperidoside*	Flavonoids	Flavonols	117611-67-3	A
Lmbp002592	611.16	287.05	610.153	[M+H]+	C27H30O16	Kaempferol-3,7-di-O-glucoside*	Flavonoids	Flavonoid	-	B
Zmxp003107	611.16	287.06	610.153	[M+H]+	C27H30O16	Luteolin-7,3'-di-O-glucoside*	Flavonoids	Flavonoid	52187-80-1	B
Lmmp003091	611.16	303.05	610.153	[M+H]+	C27H30O16	Quercetin-3-O-(4''-O-glucosyl)rhamnoside*	Flavonoids	Flavonols	59262-54-3	B
pmp000126	611.16	593.2	610.153	[M+H]+	C27H30O16	Luteolin-6,8-di-C-glucoside*	Flavonoids	Flavonoid carbonoside	29428-58-8	A
mws0036	609.18	301.09	610.19	[M-H]-	C28H34O15	Hesperetin-7-O-rutinoside (Hesperidin)*	Flavonoids	Dihydroflavone	520-26-3	A
pme0001	609.18	301	610.19	[M-H]-	C28H34O15	Hesperetin-7-O-neohesperidoside(Neohesperidin)*	Flavonoids	Dihydroflavone	13241-33-3	A
Rfmb26201	621.22	417.16	622.226	[M-H]-	C30H38O14	Syringaresinol-4'-O-(6''-acetyl)glucoside	Lignans and Coumarins	Lignans	-	B
pmp000241	625.14	505.09	624.133	[M+H]+	C27H28O17	Luteolin-6-C-(2''-glucuronyl)glucoside	Flavonoids	Flavonoid	-	B
HJAP120	625.17	317.07	624.168	[M+H]+	C28H32O16	Rhamnetin-3-O-Rutinoside*	Flavonoids	Flavonoid	-	B
HJN051	623.16	315.05	624.168	[M-H]-	C28H32O16	Tamarixetin-3-O-rutinoside*	Flavonoids	Flavonoid	-	A
Zmxp002867	625.17	301.07	624.168	[M+H]+	C28H32O16	Chrysoeriol-5,7-di-O-glucoside*	Flavonoids	Flavonoid	-	B
pmp000127	625.18	607.2	624.169	[M+H]+	C28H32O16	Chrysoeriol-6,8-di-C-glucoside*	Flavonoids	Flavonoid carbonoside	-	A
pmb0603	625.18	301.6	624.169	[M+H]+	C28H32O16	Chrysoeriol-7,4'-di-O-glucoside*	Flavonoids	Flavonoid	-	B
pme1540	625.18	317	624.169	[M+H]+	C28H32O16	Isorhamnetin-3-O-neohesperidoside*	Flavonoids	Flavonols	55033-90-4	B
pmp001311	627.16	303.1	626.148	[M+H]+	C27H30O17	6-Hydroxykaempferol-7,6-O-Diglucoside*	Flavonoids	Flavonols	-	A
pmp001310	627.16	303.1	626.148	[M+H]+	C27H30O17	6-Hydroxykaempferol-3,6-O-Diglucoside*	Flavonoids	Flavonols	-	A
pmb0645	627.19	465.2	626.185	[M+H]+	C28H34O16	Hesperetin-6-C-glucoside-7-O-glucoside	Flavonoids	Flavonoid carbonoside	-	B
Lmgp005868	639.17	301.07	638.164	[M+H]+	C32H30O14	Chrysoeriol-7-O-(6''-feruloyl)glucoside	Flavonoids	Flavonoid	-	A
Hmcp001578	641.17	479.11	640.163	[M+H]+	C28H32O17	Isorhamnetin-3,7-O-diglucoside	Flavonoids	Flavonols	6758-51-6	A
pmp001081	667.19	361.09	666.18	[M+H]+	C30H34O17	Sudachiin B	Flavonoids	Flavonoid	98891-96-4	A
pmb0725	669.18	331.08	668.174	[M+H]+	C33H32O15	Tricin-7-O-(2''-feruloyl)glucoside*	Flavonoids	Flavonoid	-	A
Lmgn002250	677.17	191.06	678.18	[M-H]-	C31H34O17	Dicaffeoylquinic acid-O-glucoside	Phenolic acids	Phenolic acids	-	A
pmn001370	681.24	519.19	682.247	[M-H]-	C32H42O16	Pinoresinol-4,4'-O-di-O-glucoside	Lignans and Coumarins	Lignans	63902-38-5	B
Lmgn002253	695.2	353.09	696.19	[M-H]-	C31H36O18	Syringoylcaffeoylquinic acid-D-glucose	Phenolic acids	Phenolic acids	-	A
pmp001083	704.4	686.39	703.39	[M+H]+	C34H53N7O9	Citrusin I	Alkaloids	Alkaloids	139626-28-1	A
pmp000129	725.23	419.1	724.221	[M+H]+	C33H40O18	Natsudaidain-3-O-(3-hydroxy-3-methylglutarate)glucoside	Flavonoids	Flavonols	-	A
Lmzn001875	741.23	579.18	742.232	[M-H]-	C33H42O19	Naringenin-7-O-Rutinoside-4'-O-glucoside	Flavonoids	Flavonoid	-	B
pmb0691	757.22	431.4	756.211	[M+H]+	C33H40O20	Luteolin-6-C-glucoside-7-O-(2''-rhamnosyl)glucoside*	Flavonoids	Flavonoid carbonoside	-	A
HJAP119	771.22	317.06	770.226	[M+H]+	C34H42O20	Rhamnetin-3-O-Rutinoside-5-O-rhamnoside	Flavonoids	Flavonoid	-	B
Lmmp002334	773.21	303.05	772.206	[M+H]+	C33H40O21	Quercetin-3-O-rutinoside-7-O-glucoside	Flavonoids	Flavonols	-	A
Hmcp001589	787.23	317.06	786.221	[M+H]+	C34H42O21	Isorhamnetin-3-O-rutinoside-4'-O-glucoside	Flavonoids	Flavonols	111393-97-6	A
mws1150	785.25	623.2	786.258	[M-H]-	C35H46O20	Echinacoside	Phenolic acids	Phenolic acids	82854-37-3	B
Hmcp001369	803.22	347.07	802.216	[M+H]+	C34H42O22	Limocitrin-3-O-sophoroside-7-O-arabinoside	Flavonoids	Flavonoid	-	B
pmp000130	887.28	725.2	886.274	[M+H]+	C39H50O23	Natsudaidain-3-O-(5'-glucosyl-3-hydroxy-3-methylglutarate)glucoside	Flavonoids	Flavonols	-	A
